# Supplementary material for: Identification of Dermatological Conditions Manageable in Primary Care: A Multidisciplinary Consensus Analysis
Source: Healthcare (Basel). 2026 Jun 5;14(11):1596. doi: 10.3390/healthcare14111596 (PMC13257235; doi:10.3390/healthcare14111596)
Supplement: Supplementary file 1 [file healthcare-14-01596-s001.zip]

Archive with 1 entries (1 files):
- healthcare-4334161-supplementary.pdf
